# Supplementary material for: Probiotic Spores of Shouchella clausii SF174 and Displayed Bromelain Show Beneficial Additive Potential
Source: Int J Mol Sci. 2025 Jan 23;26(3):942. doi: 10.3390/ijms26030942 (PMC11817855; doi:10.3390/ijms26030942)
Supplement: Supplementary file 1 [file ijms-26-00942-s001.zip]

Archive with 1 entries (1 files):
- ijms-3394457-supplementary.pptx
